# Supplementary material for: Flavonoid and Phenolic Acid Profiles of Dehulled and Whole Vigna subterranea (L.) Verdc Seeds Commonly Consumed in South Africa
Source: Molecules. 2022 Aug 18;27(16):5265. doi: 10.3390/molecules27165265 (PMC9415687; doi:10.3390/molecules27165265)
Supplement: Supplementary file 1 [file molecules-27-05265-s001.zip]

Archive with 1 entries (1 files):
- molecules-1799012-supplementary.pdf
